# Supplementary material for: Overexpression of OsHox32 Results in Pleiotropic Effects on Plant Type Architecture and Leaf Development in Rice
Source: Rice (N Y). 2016 Sep 13;9(1):46. doi: 10.1186/s12284-016-0118-1 (PMC5021653; doi:10.1186/s12284-016-0118-1)
Supplement: Additional file 1: Table S1. — Primers used in this study (XLS 19 kb) [file 12284_2016_118_MOESM1_ESM.xls]

## Sheet: Sheet1
Table S1: Primers used in this study
Primer	Sequence
OsHox32F	5’-TGGAGACGACGCTGATTGCT-3’
OsHox32R	5’-TAGGACAGACAAACAAGAGGG-3’
OsActinF	5’-GACTCTGGTGATGGTGTCAGC-3’
OsActinR	5’-GGCTGGAAGAGGACCTCAGG-3’
Cab1RF	5’-GATGAAGAAGAAGATGATGT-3’
Cab1RR	5’-TCGACCCAATCTATTGTATA-3’
rbcLF	5’-TGGAGATGATTCTGTATTGC-3’
rbcLR	5’-TGCGGCTAGTTCAGGACTCC-3’
rbcSF	5’-TATTCATTGAGGTGTGGCCG-3’
rbcSR	5’-AGTACCTGCCGTCGTAGTAT-3’
HEMA1F	5’-AGAAGTGCCTCCAGAAGATC-3’
HEMA1R	5’-TCAATGATCGCCTTCTCGGT-3
PORAF	5’-TACATCACCAAGGGCTACGT-3’
PORAR	5’-CACATCACTCTCACTCACTG-3’
CAO1F	5’-CTTGTCGTATTCTTGGCGAG-3’
CAO1R	5’-ATCCCGTGATGCTGTCGCTA-3’
SRL1F	5’-TGCATCTTTTGACCCAGCTAC-3’
SRL1R	5’-ACAACAAGGGTGCCCAGATAA-3’
Roc5F	5’-ACTCCACCTATGTTGCTCTG-3’
Roc5R	5’-GGTGCAGGAGATGAGATTGT-3’
OsYABBY1F	5’- TGTACCCAATGCCAACCAGT -3’
OsYABBY1R	5’-GGGAAGATGAGCCCAGTTCT-3’
OsYABBY2F	5’-GCAAACAATCCTGACATAAG-3’
OsYABBY2R	5’-ATCAACAAGCACGTAGGATC-3’
OsYABBY3F	5’-AATCCAACGCATCAAGGCTG-3’
OsYABBY3R	5’-TGCATAAAGCCCTTCCTTTA-3’
OsYABBY4F	5’-AAATGCCTCCGGCGAAGCCT-3’
OsYABBY4R	5’-TCTTTGCGGCTGCACTGAAC-3’
OsYABBY5F	5’-CGGCATACAACCGATTCATC-3’
OsYABBY5R	5’-CTAACTACAGGGTGGGACAC-3’
OsYABBY6F	5’-GGCACATTATCCAAACATCC-3’
OsYABBY6R	5’-TGTGCTCTTGATGCTCTTCC-3’
